# Supplementary material for: Analysis of Volatile Aroma Components and Regulatory Genes in Different Kinds and Development Stages of Pepper Fruits Based on Non-Targeted Metabolome Combined with Transcriptome
Source: Int J Mol Sci. 2023 Apr 26;24(9):7901. doi: 10.3390/ijms24097901 (PMC10178352; doi:10.3390/ijms24097901)
Supplement: Supplementary file 1 [file ijms-24-07901-s001.zip › Table S1.xlsx]

## Sheet: Sheet1
Table S1. Basic information table of Sample Collection
Pepper varieties	growth stages	average length (cm)	average-edge line (cm)	weight (g)	Fruit index	Appearance and color	number
Hainan Huangdenglong Pepper	Green stage	3.2	2.73	3.91	1.17	Small fruit flat lantern shaped, green, skin wrinkled skin	HDL1-a
	Breaking stage	3.48	3.31	9.12	1.05	Large fruit flat lantern-shaped, yellow and green, mildly wrinkled epidermis	HDL1-b
	maturation stage	3.52	3.48	10.02	1.01	Large fruit flat lantern-shaped, yellow, mildly wrinkled epidermis	HDL1-c
Hybrid Huangdenglong Pepper	Green stage	3.27	1.51	2.43	2.16	Small fruit long lantern-shaped, green, epidermis wrinkled	HDL2-a
	Breaking stage	3.96	2.03	4.68	1.95	Big fruit long lantern-shaped, yellow and green, mildly wrinkled epidermis	HDL2-b
	maturation stage	4.2	2.14	4.75	1.96	Big fruit long lantern-shaped, yellow, mildly wrinkled epidermis	HDL2-c
Ghost pepper	Green stage	2.55	2.69	3.81	0.95	Small fruit is short conical, light green, with slightly wrinkled epidermis	GJ-a
	Breaking stage	3.07	2.63	5.37	1.17	Large fruit short conical, orange red, epidermis slightly wrinkled	GJ-b
	maturation stage	3.23	3.19	7.4	1.01	Large fruit short conical, deep red, epidermis slightly wrinkled	GJ-c
Chaotian pepper	Green stage	3.05	0.59	0.53	5.21	Small fruit long finger shape, dark green, smooth epidermis	CTJ-a
	Breaking stage	6.31	0.87	2.07	7.24	Large fruit long finger shape, red and green, smooth epidermis	CTJ-b
	maturation stage	6.5	1	2.48	6.47	Big fruit big fruit long finger shape, deep red, smooth epidermis	CTJ-c
