# Supplementary material for: Analysis of Volatile Aroma Components and Regulatory Genes in Different Kinds and Development Stages of Pepper Fruits Based on Non-Targeted Metabolome Combined with Transcriptome
Source: Int J Mol Sci. 2023 Apr 26;24(9):7901. doi: 10.3390/ijms24097901 (PMC10178352; doi:10.3390/ijms24097901)
Supplement: Supplementary file 1 [file ijms-24-07901-s001.zip › Table S2.xlsx]

## Sheet: Sheet1
Table S2. The relative content of VACs in different groups from different samples (μg/kg)
	Esters	Aldehydes	Alcohols	hydrocarbons	Terpenoids	ketones	Acids	phenols	others
CTJ-a	161.33±11.89g	129.18±15.53c	28.46±1.36f	106.13±13.45d	24.42±0.88e	0.83±0.08e	0.83±0.03cd	4.01±1.44b	71.28±6.08a
GJ-a	375.77±37.78e	151.57±10.40b	36.79±3.21ef	19.54±8.74f	21.43±1.93e	0.74±0.17e	0.16±0.12d	4.68±1.083b	52.98±1.60b
HDL-1-a	442.74±57.42de	132.57±17.91c	49.36±8.14e	32.51±9.13f	95.22±14.07c	1.32±0.196e	0.15±0.01d	3.98±0.35b	53.09±4.12b
HDL-2-a	603.17±52.92b	172.89±5.73a	47.99±2.96e	40.90±3.98f	163.79±0.71b	5.01±0.19cd	0.30±0.17d	3.03±0.55b	45.89±1.30c
CTJ-b	304.14±10.70f	71.47±8.45e	136.32±8.83a	157.14±13.25bc	45.78±3.96d	0.50±0.052e	10.28±3.30ab	1.21±0.24b	34.82±4.77d
GJ-b	411.74±48.19de	46.72±7.69fg	68.91±4.96d	159.65±18.74bc	210.69±11.24a	7.63±0.18b	0.55±0.07d	0.67±0.10b	10.46±0.31fg
HDL-1-b	630.09±71.01b	51.65±11.56fg	35.83±3.22ef	171.68±19.54b	156.80±23.19b	6.50±0.36bc	1.51±0.45cd	0.86±0.53b	15.75±1.81f
HDL-2-b	510.73±7.33c	96.10±0.85d	92.55±2.27c	110.69±12.69d	47.28±7.41d	11.49±0.21a	1.10±0.14cd	0±0b	24.46±2.55e
CTJ-c	220.22±26.04g	72.79±12.47e	110.10±14.61b	79.72±5.68e	30.58±7.55de	0.62±0.56e	9.66±1.67b	44.04±11.89a	35.76±4.70d
GJ-c	442.37±17.76de	57.13±8.051ef	88.19±19.50c	150.54±17.58bc	175.17±26.51b	3.65±3.77d	0.54±0.08d	0.49±0.06b	13.61±0.09fg
HDL-1-c	712.61±11.72a	38.42±1.12g	47.00±1.27e	202.01±9.59a	177.88±4.57b	6.41±0.18bc	12.05±1.01a	0.32±0.07b	13.92±0.76fg
HDL-2-c	460.37±13.51cd	74.83±4.08e	82.97±5.82cd	140.31±12.34c	17.39±0.41e	9.71±0.57a	2.71±0.68c	0.09±0.04b	8.50±0.45g
Note: Values are presented as mean ± SD, and superscript letters indicate significance between different comparison groups
