# Supplementary material for: Analysis of Volatile Aroma Components and Regulatory Genes in Different Kinds and Development Stages of Pepper Fruits Based on Non-Targeted Metabolome Combined with Transcriptome
Source: Int J Mol Sci. 2023 Apr 26;24(9):7901. doi: 10.3390/ijms24097901 (PMC10178352; doi:10.3390/ijms24097901)
Supplement: Supplementary file 1 [file ijms-24-07901-s001.zip › Table S3.xlsx]

## Sheet: Sheet1
Table S3. 70 differential volatile aroma compounds with up-and down-regulated in the different comparison groups
		Comparison and significance of metabolites in different comparison groups
		Comparison of the different time periods in the CTJ		Comparison of the different maturation stages in the GJ		Comparison of the different maturation stages in the HDL1		Comparison of the different maturation stages in the HDL2		Comparison of the maturity stages of different varieties
volatile aroma compounds		CTJ-b VS CTJ-a	CTJ-c VS CTJ-a	GJ-b VS CJ-a	GJ-c VS GJ-a	HDL1-b VS HDL1-a	HDL1-c VS HDL1-a	HDL2-b VS HDL2-a	HDL2-c VS HDL2-a	GJ-c VS CTJ-c	HDL1-c VS CTJ-c	HDL2-c VS CTJ-c
Esters	Code
Butanoic acid, 3-hexenyl ester, (e)-	Z9	down	down	-	-	-	-	-	-	-	-	-
4-Methylpentyl isobutyrate	Z8	-	-	UP	UP		UP	-	-	UP	UP	UP
N-amyl isovalerate	Z7	-	-	-	UP	UP	UP	-	-	down	down	down
Cis-3-hexenyl iso-butyrate	Z6	-	-	-	-	UP	UP	-	-	-	-	-
Z-11(13-methyl)tetradecen-1-ol acetate	Z45	-	-	UP	UP	-	-	-	-	down	down	down
Decanoic acid, hexyl ester	Z41	-	-	-	-	-	-	-	-	-	-	down
Decanoic acid, 3-hexenyl ester, (z)-	Z40	-	-	-	-	-	-	-	-	down	down	down
4-methylpentyl 8-methylnonanoate	Z39	-	-	-	-	-	UP	UP	UP	down	down	down
4-methylpentyl 8-methylnon-6-enoate	Z38	-	-	-	-	UP	down	down	down	down	-	UP
Decanoic acid, 2-methylbutyl ester	Z37	-	-	-	-	-	-	down		-	-	-
Pentadecanoic acid, 3-methylbutyl ester	Z36	UP	UP	-	-	-	-	down	down	-	-	-
Isopentyl 8-methylnon-6-enoate	Z35	UP	UP	-	-	-	-	down	down	-	-	-
Benzoic acid, hexyl ester	Z33	-	-	-	-		UP	-	UP	down	down	down
2-methylbutyl 8-methylnon-6-enoate	Z32	-	-	UP	UP	UP	-	down	-	down	-	-
Pentanoic acid, phenylmethyl ester	Z31	-	-	-	UP	UP	UP	-	-	-	down	UP
6-methylhept-4-en-1-yl 3-methylbutanoate	Z29	-	-	-	-	UP	UP	-	-	down	down	down
6-methylhept-4-en-1-yl 2-methylbutanoate	Z28	-	-	UP	UP	-	-	-	-	down	down	down
Hexanoic acid, hexyl ester	Z27	UP	UP	-	-	down	-	down		UP	-	UP
Butanoic acid, 3-methyl-, heptyl ester	Z26	-	-	-	-	-	-	-	-	-	down	-
5-methylhexyl 3-methylbutanoate	Z23	-	-	down	-	-	-	down	down	-	-	UP
Amyl tiglate, 4-methyl-	Z22	-	-	UP	UP	UP	UP	UP	UP	down	down	down
6-methylhept-4-en-1-yl isobutyrate	Z21	-	-		UP	-	-	-	-	-	-	-
4-decenoic acid, methyl ester	Z18	-	-	-	-		down	-	-	-	-	-
Trans-2-hexenyl isovalerate	Z17	-	-	-	-	UP	UP		down	UP	down	-
Butanoic acid, 3-methyl-, hexyl ester	Z16	-	-	down	down	-	-	-	-	down	-	-
Butanoic acid, 2-methyl-, hexyl ester	Z15	-	-	-	-	down	down	-	-	-	-	-
Cis-3-hexenyl-.alpha.-methylbutyrate	Z14	UP	UP	down		-	-	-	-	-	-	-
4-methylpentyl 3-methylbutanoate	Z13	UP	UP	-	-	down	down	-	-	UP	UP	UP
4-methylpentyl 2-methylbutanoate	Z12	down	UP	down	down	down	down	down	down	UP	UP	UP
Methyl salicylate	Z11	down	down	down	down	down	down	down	down	UP	UP	UP
Butanoic acid, hexyl ester	Z10	down	down	-	-	-	-	-	-	-	-	-
Aldehydes
2-hexenal, (e)-	Q4	down	down	down	down	down	down	down	down	-	-	-
Hexanal	Q3	down	down	down	down	-	-	down	down	-	-	-
9,17-octadecadienal, (z)-	Q25	UP	UP	-	-	-	-	-	-	UP	UP	UP
E-11-hexadecenal	Q22	-	-	-	-	-	-	-	-	down	down	-
Pentadecanal-	Q21	UP	UP	-	-	-	-	-	-	UP	UP	UP
Z-11-Pentadecenal	Q20	UP	UP	-	-	-	-	UP	-	-	-	-
9-undecenal, 2,10-dimethyl-	Q16	-	-	UP	down	-	-	-	-	UP	UP	down
2,4-nonadienal, (e,e)-	Q13	down	down	-	-	-	-	-	-	-	-	-
Alcohols
E-11,13-tetradecadien-1-ol	C9	UP	-	-	-	-	-	UP	UP	-	-	-
E-2-hexadecacen-1-ol	C8	-	-	down	down	down	down	down	down	UP	UP	UP
(E)-6-Methylhept-4-en-1-ol	C4	-	-	-	-	UP	-	-	-	-	-	-
1-hexanol	C3	-	-	down	down	down	down	-	-	UP	UP	UP
1-pentanol, 4-methyl-	C2	UP	UP	UP	-	-	UP	-	UP	-	UP	UP
E-11(13-methyl)tetradecen-1-ol	C10	-	-	UP	UP	-	-	-	-	down	down	down
hydrocarbons
Heptadecane	TH5	down	down	-	-	UP	UP	-	-	-	-	UP
Hexadecane, 2-methyl-	TH4	-	-	UP	UP	UP	UP	-	-	-	down	-
Pentadecane, 3-methyl-	TH3	-	-	-	-	UP	UP	-	-	-	down	-
Pentadecane, 2-methyl-	TH2	-	-	-	-	UP	-	-	UP	-	-	-
3-heptadecene, (z)-	TH19	-	-	-	-	-	-	UP	UP	-	-	-
2-methyl-e-7-hexadecene	TH18	-	-	-	-	-	-	-	UP	-	-	-
Hexadecane	TH15	-	-	UP	UP	UP	UP	down	-	down	down	-
Tetradecane, 2-methyl-	TH13	-	-	-	-	-	-	-	-	UP	UP	UP
Tetradecane	TH12	UP	UP	UP	UP	UP	UP	-	-	-	down	UP
Tridecane, 2-methyl-	TH11	down	down	-	-	-	-	-	-	-	-	-
Pentadecane	TH1	-	-	-	-	-	-	UP	UP	-	-	-
Terpenoids
Cis-.alpha.-bergamotene	T5	-	-	-	-	-	-	UP	UP	-	-	-
Himachala-2,4-diene	T4	-	-	UP	UP	-	-	-	-	down	down	-
Cis-.beta.-farnesene	T3	-	-	UP	UP	UP	UP	-	down	down	down	UP
α-Ionone	T20	-	-	UP	UP	-	-	-	-	down	-	UP
1h-benzocycloheptene, 2,4a,5,6,7,8,9,9a-octahydro-3,5,5-trimethyl-9-methylene-, (4as-cis)-	T2	-	-	-	-	-	-	down	down	-	-	-
.alpha.-calacorene	T10	-	-	-	-	-	-	-	-	down	down	UP
.alpha.-cubebene	T1	-	-	-	UP	-	-	down	down	down	down	down
Acids
8-methyl-6-nonenoic acid	S3	-	UP	-	-	-	-	-	-	-	-	-
2-hexenoic acid, (e)-	S2	-	-	-	-	-	UP	-	-	-	-	-
phenols
Phenol, 2-methoxy-	F1	-	UP	-	-	-	-	-	-	-	-	-
others
1,2-oxaborole, 2,3,4-triethyl-2,5-dihydro-5,5-dimethyl-	O8	-	-	-	UP	-	-	-	-	-	-	-
Oxacyclotetradecan-2-one, 14-methyl-	O6	-	-	-	-	-	-	-	down	-	-	-
Furan, 2-pentyl-	O4	down	down	down	down	down	down	down	down	UP	UP	UP
Pyrazine, 2-methoxy-3-(2-methylpropyl)-	O2	down	down	down	down	down	down	-	-	UP	UP	UP
Note: “down”Represents the down-regulated metabolites；“UP”Represents the upregulated metabolites；“-”Metabolites that did not differ significantly in this comparison group according to screening conditions
