# Supplementary material for: Analysis of Volatile Aroma Components and Regulatory Genes in Different Kinds and Development Stages of Pepper Fruits Based on Non-Targeted Metabolome Combined with Transcriptome
Source: Int J Mol Sci. 2023 Apr 26;24(9):7901. doi: 10.3390/ijms24097901 (PMC10178352; doi:10.3390/ijms24097901)
Supplement: Supplementary file 1 [file ijms-24-07901-s001.zip › Table S4.xlsx]

## Sheet: Sheet1
Table S4. Sequencing data assembly and quality summary statistics of 36 pepper fruit samples.
Sample	RawReads	RawBases	CleanReads	CleanBases	ValidBases	Q30	GC
CTJ_a_1	46.74M	7.01G	45.75M	6.30G	0.8991	0.9428	0.4375
CTJ_a_2	47.15M	7.07G	46.11M	6.31G	0.8926	0.9439	0.4378
CTJ_a_3	48.52M	7.28G	47.35M	6.46G	0.888	0.9424	0.4371
CTJ_b_1	47.86M	7.18G	46.79M	6.35G	0.8842	0.9426	0.4382
CTJ_b_2	46.88M	7.03G	45.87M	6.22G	0.8852	0.9424	0.4379
CTJ_b_3	51.47M	7.72G	50.41M	6.94G	0.899	0.9466	0.4372
CTJ_c_1	47.97M	7.20G	46.90M	6.44G	0.8946	0.9463	0.4374
CTJ_c_2	48.43M	7.26G	47.22M	6.46G	0.8886	0.9443	0.4372
CTJ_c_3	48.17M	7.23G	46.97M	6.42G	0.8887	0.9431	0.438
GJ_a_1	49.26M	7.39G	48.19M	6.51G	0.8806	0.9487	0.4405
GJ_a_2	50.77M	7.62G	49.73M	6.77G	0.889	0.948	0.4397
GJ_a_3	47.23M	7.08G	46.23M	6.27G	0.8852	0.9502	0.4399
GJ_b_1	49.95M	7.49G	48.89M	6.66G	0.8883	0.9492	0.4351
GJ_b_2	48.82M	7.32G	47.86M	6.55G	0.8951	0.9495	0.4345
GJ_b_3	49.29M	7.39G	48.38M	6.63G	0.8975	0.9496	0.4366
GJ_c_1	49.59M	7.44G	48.38M	6.49G	0.8722	0.9408	0.4402
GJ_c_2	49.37M	7.41G	48.21M	6.49G	0.876	0.9413	0.4397
GJ_c_3	48.71M	7.31G	47.47M	6.38G	0.8738	0.9398	0.4394
HDL1_a_1	49.78M	7.47G	48.94M	6.69G	0.8965	0.9512	0.4397
HDL1_a_2	47.70M	7.16G	46.86M	6.35G	0.8881	0.951	0.4417
HDL1_a_3	48.79M	7.32G	47.94M	6.54G	0.8942	0.951	0.4391
HDL1_b_1	49.54M	7.43G	48.69M	6.63G	0.8919	0.9498	0.4371
HDL1_b_2	49.62M	7.44G	48.69M	6.54G	0.8791	0.9512	0.4374
HDL1_b_3	48.03M	7.21G	47.20M	6.43G	0.8926	0.9519	0.4358
HDL1_c_1	50.82M	7.62G	49.92M	6.80G	0.8924	0.9505	0.4397
HDL1_c_2	50.80M	7.62G	49.82M	6.69G	0.8778	0.9494	0.4405
HDL1_c_3	51.02M	7.65G	49.78M	6.70G	0.8758	0.9433	0.4397
HDL2_a_1	50.98M	7.65G	49.95M	6.89G	0.901	0.9439	0.4387
HDL2_a_2	50.07M	7.51G	49.03M	6.74G	0.8973	0.9452	0.4395
HDL2_a_3	45.08M	6.76G	44.12M	6.06G	0.8956	0.944	0.4394
HDL2_b_1	47.64M	7.15G	46.68M	6.34G	0.8868	0.9465	0.4355
HDL2_b_2	47.54M	7.13G	46.47M	6.29G	0.8821	0.9458	0.4351
HDL2_b_3	50.54M	7.58G	49.50M	6.73G	0.8879	0.9455	0.4358
HDL2_c_1	48.76M	7.31G	47.85M	6.57G	0.8988	0.9466	0.4366
HDL2_c_2	51.11M	7.67G	50.18M	6.86G	0.8943	0.9499	0.4371
HDL2_c_3	47.34M	7.10G	46.44M	6.33G	0.891	0.9503	0.4373
