# Supplementary material for: Analysis of Volatile Aroma Components and Regulatory Genes in Different Kinds and Development Stages of Pepper Fruits Based on Non-Targeted Metabolome Combined with Transcriptome
Source: Int J Mol Sci. 2023 Apr 26;24(9):7901. doi: 10.3390/ijms24097901 (PMC10178352; doi:10.3390/ijms24097901)
Supplement: Supplementary file 1 [file ijms-24-07901-s001.zip › Table S5.xlsx]

## Sheet: Sheet1
Table S5. Statistics of the clean reads mapped to pepper reference genome for each sample.
Sample	Total reads	Total mapped reads	Uniquely mapped	Reads map to '+'	Reads map to '-'
CTJ_a_1	45745272	43907846(95.98%)	42319265(92.51%)	21158045(46.25%)	21161220(46.26%)
CTJ_a_2	46111464	44191663(95.84%)	42582439(92.35%)	21289461(46.17%)	21292978(46.18%)
CTJ_a_3	47350710	45388650(95.86%)	43739611(92.37%)	21867526(46.18%)	21872085(46.19%)
CTJ_b_1	46791084	45251636(96.71%)	43867693(93.75%)	21925932(46.86%)	21941761(46.89%)
CTJ_b_2	45874072	44375680(96.73%)	43006138(93.75%)	21495368(46.86%)	21510770(46.89%)
CTJ_b_3	50411968	48815016(96.83%)	47339578(93.91%)	23658666(46.93%)	23680912(46.97%)
CTJ_c_1	46900650	45350496(96.69%)	43936685(93.68%)	21959617(46.82%)	21977068(46.86%)
CTJ_c_2	47217584	45655953(96.69%)	44215894(93.64%)	22099599(46.80%)	22116295(46.84%)
CTJ_c_3	46966306	45407285(96.68%)	43983355(93.65%)	21983000(46.81%)	22000355(46.84%)
GJ_a_1	48191278	44643988(92.64%)	43004506(89.24%)	21502725(44.62%)	21501781(44.62%)
GJ_a_2	49727648	46087453(92.68%)	44394250(89.27%)	22196032(44.64%)	22198218(44.64%)
GJ_a_3	46226302	42791132(92.57%)	41243274(89.22%)	20622515(44.61%)	20620759(44.61%)
GJ_b_1	48886574	45769369(93.62%)	44216940(90.45%)	22098347(45.20%)	22118593(45.24%)
GJ_b_2	47857778	44802716(93.62%)	43298584(90.47%)	21638783(45.21%)	21659801(45.26%)
GJ_b_3	48377896	45258666(93.55%)	43697675(90.33%)	21837727(45.14%)	21859948(45.19%)
GJ_c_1	48378154	44509012(92.00%)	43022277(88.93%)	21497046(44.44%)	21525231(44.49%)
GJ_c_2	48206534	44386875(92.08%)	42923591(89.04%)	21446247(44.49%)	21477344(44.55%)
GJ_c_3	47472910	43685008(92.02%)	42230642(88.96%)	21100090(44.45%)	21130552(44.51%)
HDL1_a_1	48941594	44570241(91.07%)	42867807(87.59%)	21411562(43.75%)	21456245(43.84%)
HDL1_a_2	46858730	41967902(89.56%)	40376148(86.17%)	20166516(43.04%)	20209632(43.13%)
HDL1_a_3	47943906	43664454(91.07%)	42020891(87.65%)	20988204(43.78%)	21032687(43.87%)
HDL1_b_1	48691174	45575801(93.60%)	43998070(90.36%)	21988776(45.16%)	22009294(45.20%)
HDL1_b_2	48694458	45610579(93.67%)	44053245(90.47%)	22022064(45.22%)	22031181(45.24%)
HDL1_b_3	47204198	44215728(93.67%)	42684010(90.42%)	21337253(45.20%)	21346757(45.22%)
HDL1_c_1	49915094	46031381(92.22%)	44550426(89.25%)	22266594(44.61%)	22283832(44.64%)
HDL1_c_2	49822326	45827194(91.98%)	44330289(88.98%)	22154499(44.47%)	22175790(44.51%)
HDL1_c_3	49781724	45741826(91.88%)	44255918(88.90%)	22113278(44.42%)	22142640(44.48%)
HDL2_a_1	49952172	46419740(92.93%)	44759299(89.60%)	22371537(44.79%)	22387762(44.82%)
HDL2_a_2	49026384	45544851(92.90%)	43910795(89.57%)	21947000(44.77%)	21963795(44.80%)
HDL2_a_3	44124034	40997999(92.92%)	39543438(89.62%)	19766021(44.80%)	19777417(44.82%)
HDL2_b_1	46680258	43740356(93.70%)	42127803(90.25%)	21053514(45.10%)	21074289(45.15%)
HDL2_b_2	46465022	43568266(93.77%)	41946528(90.28%)	20963295(45.12%)	20983233(45.16%)
HDL2_b_3	49500248	46402966(93.74%)	44670896(90.24%)	22323300(45.10%)	22347596(45.15%)
HDL2_c_1	47848138	44445263(92.89%)	42845948(89.55%)	21409697(44.75%)	21436251(44.80%)
HDL2_c_2	50178654	46928534(93.52%)	45257496(90.19%)	22617081(45.07%)	22640415(45.12%)
HDL2_c_3	46443112	43454090(93.56%)	41907571(90.23%)	20941252(45.09%)	20966319(45.14%)
