# Supplementary material for: Analysis of Volatile Aroma Components and Regulatory Genes in Different Kinds and Development Stages of Pepper Fruits Based on Non-Targeted Metabolome Combined with Transcriptome
Source: Int J Mol Sci. 2023 Apr 26;24(9):7901. doi: 10.3390/ijms24097901 (PMC10178352; doi:10.3390/ijms24097901)
Supplement: Supplementary file 1 [file ijms-24-07901-s001.zip › Table S6.xlsx]

## Sheet: Sheet1
Table S6. Expression levels of genes involved in the production of volatile aroma compounds in pepper fruit
Pathway	Gene Name	Gene ID	FPKM in CTJ-a	FPKM in CTJ-b	FPKM in CTJ-c	FPKM in GJ-a	FPKM in GJ-b	FPKM in GJ-b	FPKM in HDL1-a	FPKM in HDL1-b	FPKM in HDL1-c	FPKM in HDL2-a	FPKM in HDL2-b	FPKM in HDL2-b
Fatty acid metabolism	ACC	LOC107838710	168.53	145.29	111.46	135.45	66.84	46.23	139.45	70.52	48.36	134.47	60.37	40.22
	ACC	LOC107842797	54.68	65.93	74.11	54.52	41.04	33.88	56.07	61.39	43.77	60.66	36.27	46.57
	ACC	LOC107850244	15.26	46.07	33.18	30.31	33.51	35.09	38.51	30.56	43.18	36.76	64.85	68.29
	ACC	LOC107855443	79.73	8.23	3.36	50.54	5.85	6.27	55.67	9.45	6.22	44.97	15.15	3.82
	ACC	LOC107871444	52.5	38.7	60.93	60.22	53.91	52.18	62.67	71.82	70.07	67.23	47.22	57.83
	MAT	LOC107846207	140.29	114.39	100.28	78.75	55.3	32.25	79.3	45.11	31.06	73.66	37.48	26.16
	FabH	LOC107848771	8.1	0.38	0.46	4.28	0.87	0.13	7.54	1.22	0.07	7.6	7.52	0.77
	FabH	LOC107862888	33.54	35.17	32.02	42.91	21.44	15.82	54.06	33.21	24.56	31.78	25.54	20.36
	KAR	LOC107875809	14.19	2.74	5.33	28.56	2.94	2.16	36.45	2.62	2.73	27.07	3.17	1.77
	KAR	LOC107875870	136.97	44.57	64.9	174.83	102.68	89.58	189.17	136.63	87.08	150.68	119.31	74.86
	KAR	LOC107875940	31.82	18.26	19.06	30.71	14.19	6.57	29.16	15.09	11.16	24.66	11.89	8.22
	KAR	LOC107875941	0.25	0.89	0.24	0.4	0.15	0.27	0.23	0.08	0.23	0.19	0.08	0.09
	DH	LOC107840026	97.39	39.4	68.31	132.85	55.76	60.41	137.8	71.95	65.82	108.04	62.9	76.26
	ER	LOC107843945	59.62	5.99	3.87	70.47	2.04	2.73	53.5	1.23	0.25	48.17	6.52	0.88
	ER	LOC107873565	38.02	3.84	6.94	29.21	2.86	8.25	18.42	1.2	3.35	29.09	3.72	6.82
	FabF	LOC107840885	6.56	13.92	20.15	3.7	10.65	10.03	2.33	7.28	11.41	2.83	11.51	15.6
	FabF	LOC107853744	26.55	6.39	8.38	28.8	9.02	13.99	21.11	2.33	4.61	28.23	6.84	6.52
	FabF	LOC107861685	36.7	43.33	48.58	26.09	44.5	57.71	26	33.38	47.1	34.1	27.81	50.41
	FabF	LOC107864098	122.36	28.57	27.1	158.28	5.77	1.56	349.4	12.02	1.78	196.54	115.71	9.56
	FabF	LOC107864105	26.58	4.5	6.64	31.3	2.55	2.3	32.01	7.3	4.79	16.65	4.73	7.26
	FabF	LOC107864113	18.14	2.53	1.83	52.55	1.27	0.43	43.61	1.46	0.7	43.71	2.14	1.04
	FabF	LOC107873593	3.44	0.71	0.92	6.18	0.85	1.26	4.59	0.72	0.95	3.68	0.79	1.43
	FabF	LOC107878191	6.41	4.15	5.3	17.99	15.19	16.41	6.46	1.4	1.97	9.42	2.09	3.23
	SAD	LOC107850471	107.42	932.66	1388.59	56.47	614.54	617.17	24.08	307.02	277.8	74.66	684.33	936.92
	SAD	LOC107863583	111.81	127	120.81	102.53	142.27	121.47	113.56	127.72	121.54	115.66	97.64	108.78
	SAD	LOC107873041	119.04	8.78	3.07	2.97	0.91	0.43	149.71	8.61	4.81	34.95	35.24	18.91
	SAD	LOC107873188	51.86	14.93	23.91	33.4	5.43	4.89	34.95	4.47	8.53	29.8	6.69	9.48
	OTE	LOC107875344	41.15	45.89	37.57	47.89	60.5	83.54	79	97.7	106.42	49.49	36.41	52.88
	FAD	LOC107843168	161.93	30.59	4.21	3.14	4.29	24.32	0.61	0.76	0.95	1.71	3.66	25.15
	FAD	LOC107851251	13.18	0.19	0.06	0.36	0.27	3.49	0.05	0.01	0.04	2.04	0.15	2.3
	FAD	LOC107851421	1.61	2.73	0.08	0.01	0.03	0.26	0	0.02	0.03	0	0.21	0.39
	FAD	LOC107851434	62.34	1.85	0.26	1.15	1.92	26.9	0.4	0.19	0.51	0.52	0.37	21.9
	FAD	LOC107851256	5.2	0.07	0.04	6.4	1.19	3.59	1.29	1.09	0.81	3.63	0.73	1.97
	FAD	LOC107851294	84.4	1.14	0.46	5.48	0.46	3.23	0.99	0.57	0.3	14.83	0.87	3.2
	FAD	LOC107850481	15.73	0.43	0.05	0.85	0.36	2.6	0.08	0.08	0.21	1.28	0.25	2.05
	FAD	LOC107851215	64.34	0.49	0.12	36.67	5.05	14.76	7.48	3.77	4.55	45.59	3.44	8.53
	FAD	LOC107851473	6.58	0.44	0.04	1.54	0.09	1.85	0.11	0.11	0.06	10.48	0.25	1.61
	FAD	LOC107873633	1281.55	1110.94	887.92	1630.09	2054.99	1892.17	2376.89	1516.81	721.74	1808.14	1315.65	1130.63
	FAD	LOC107873419	11.79	4.48	4.28	12.67	5.61	0.76	21.82	6.02	1.86	8.31	30.29	16.16
	LOX	LOC107843096	1.3	0.27	0.19	0.07	0	0	0.33	0.36	0	0.41	0.03	0.02
	LOX	LOC107847668	25.18	6.7	10.15	27.75	9.7	13.28	27.25	9.7	12.97	30.55	6.76	7.72
	LOX	LOC107861665	81.12	132.59	173.22	80.19	51.71	67.08	95.13	90.53	68.75	98.57	86.01	78.6
	LOX	LOC107874182	1.16	0.22	0.19	0.04	1.02	0.12	1.1	0.2	0.15	0.5	0.79	1.28
	LOX	LOC107874197	339.92	5.39	5.57	253.75	39.2	11.13	299.53	18.1	7.3	483.16	86.18	41.72
	LOX	LOC107839570	0.2	16.34	20.99	0.05	7.94	35.12	0.06	8.84	13.11	0.13	5.92	10.13
	LOX	LOC107847934	0.53	0.08	0.09	10.61	0.06	0.05	0.16	0.02	0	5.69	0.17	0.08
	LOX	LOC107854880	64.25	11.12	13.35	67.68	0.44	0.17	85.85	1.7	0.28	53.76	2.9	1.02
	LOX	LOC107864538	0.32	0.01	0.04	2.28	2.12	4.25	2.42	0.97	1.9	1.63	0.84	2.11
	LOX	LOC107865522	4.82	0.67	0.86	9.91	0.14	0.05	10.28	0.2	0.11	7.52	0.18	0.19
	LOX	LOC107876113	25.06	0.48	0.2	2.58	0.05	0.07	0.04	0.01	0.06	0.36	0.17	0.21
	LOX	LOC107879335	24.72	37.23	34.36	25.83	10.99	3.57	5.9	3.45	1.41	27.7	16.11	6.77
	LOX	LOC107839571	0.01	0.59	0.68	0.05	0.02	0.03	0.02	0.07	0.08	0.01	0.03	0.02
	HPL	LOC107863949	140.35	0.35	0.66	66.41	0.36	0.14	53.71	0.4	0.1	68.95	1.14	0.18
	ADH	LOC107867711	24.13	471.87	522.11	20.91	716.94	843.61	29.19	1568.36	1934.35	61.96	574.09	672.05
	ADH	LOC107873027	201.55	23.5	12.76	15.67	5.66	1.06	6.24	12.72	2.37	170.59	14.92	6.61
	ADH	LOC107842457	96.46	49.06	78.53	151.28	104.86	160.46	132.41	76.79	149.31	124.23	71.74	142.08
	ADH	LOC107847267	24.25	0.63	1.43	109.65	1.05	0.52	102.21	0.8	0.29	63.88	2.5	0.28
	ADH	LOC107847268	30.3	3.51	6.51	8.87	8.82	6.06	22.49	5.76	5.16	43.22	18.14	14.44
	ADH	LOC107850388	32.04	11.96	14.97	63.17	9.1	4.93	84.84	6.94	4.79	74.63	19.24	4.48
	ADH	LOC107866810	41.89	8.93	21.03	60.63	66.49	17.59	94.59	34.26	24.2	51.17	29.57	19.26
	ADH	LOC107867453	0.27	0.14	0.17	0.01	0.08	0.11	0.72	1.45	2.19	0.1	0.1	0.07
	ADH	LOC107869516	2.56	0.36	0.44	0.87	1.99	0.78	13.81	5.95	2.22	1.07	1.63	0.96
	ADH	LOC107849669	16.26	1.34	4.4	1.67	0.9	1.09	0.47	0.04	0.06	0.9	0.36	0.54
	ADH	LOC107869517	0.18	0.02	0	0.35	0	0.03	0.24	0.02	0.15	0.31	0	0
	AOS	LOC107840370	1.22	1.31	1.85	15.23	0.09	0.14	14.88	0.19	0.32	9.18	0.52	0.45
	AOS	LOC107840371	8.2	2.25	3.11	65.46	0.61	0.45	36.54	0.65	0.6	33.91	0.31	0.51
	AOS	LOC107845801	0.09	3.55	8.86	4.52	1.25	1.99	28.52	0.2	0.43	0.15	0.1	0.45
	AOS	LOC107845830	0.47	0.31	0.97	0	0.04	1.02	0	0.1	0.94	1.24	0.01	0.07
	AOS	LOC107848240	7.36	0.34	0.27	7.32	0.03	0.03	8.97	0.08	0.03	9.97	0.14	0
	AOS	LOC107867080	5.98	0.61	0.56	8.73	0.07	0.16	11.57	0.09	0.24	7.4	0.19	0.17
	AOS	LOC107868567	0.08	0	0	0.7	0.04	0	1.08	0	0	0.12	0	0
	AOC	LOC107854684	76.89	2.22	4.55	202.12	5.63	12.71	198.27	8	12.78	277.44	12.37	7.28
	OPR	LOC107854292	48.01	6.89	5.29	15.21	2.03	2.5	18.68	1.18	1.72	18.58	1.12	1.06
	OPR	LOC107877738	30.04	2.53	2.91	23.05	2.21	1.17	26.58	2.05	1.02	55.27	2.72	1.6
	OPR	LOC107879400	0	3.86	5.01	0.05	2.22	2.33	0.08	0.22	0.4	0	0.58	1.26
	OPR	LOC107854293	29.77	2.63	2.54	8.63	1.04	1.6	9.61	0.52	0.7	8.37	0.58	0.61
	OPCL1	LOC107850386	47.48	14.23	15.53	21.23	4.89	12.2	21.49	11.75	34.22	22.79	2.79	5.26
	ACX	LOC107843433	29.6	136.7	146.99	21.21	241.55	194.14	18.3	169.25	135.5	27.98	269.18	239.48
	ACX	LOC107845290	11.42	22.75	22.14	14.97	39.36	24.79	16.71	41.82	36.43	13.23	14.29	24.7
	ACX	LOC107845997	49.58	96.48	105.28	27.11	124.03	88.08	17.93	50.67	52.7	23.82	91.97	73.28
	ACX	LOC107850447	16.41	115	62.97	23.09	135.6	76.36	26.8	317.01	113.09	35.74	387.27	141.79
	ACX	LOC107867684	95.11	87.87	91.77	84.83	89.19	78.73	68.35	89.84	90.79	90.61	77.28	107.93
	MEP2	LOC107839143	62.87	40.53	16.78	16.13	6.06	9.22	2.96	3.99	6.41	7.29	4.27	11.19
	MEP2	LOC107841025	44.15	102.59	115.06	55.9	155.9	157.1	62.99	150.45	155.3	56.51	122.29	192.03
	MEP2	LOC107850556	96.05	85.11	100.65	102.88	147.95	158.56	118.44	186.37	242.16	96.59	177.36	218.53
	MEP2	LOC107855140	1.46	0.67	2.03	0.81	0.8	1.33	1.98	0.44	1.12	2.52	0.7	1.8
	MEP2	LOC107879966	9.12	0.28	0.3	5.01	0.04	0.06	11.93	0.21	0.19	3.72	0.22	0.08
	MEP2	LOC107877879	27.71	25.01	25.62	24.89	2.57	3.41	17.14	2.11	5.66	11.25	2.63	3.48
	AAT	LOC107849935	17.09	1.09	1.03	4.12	0.11	0.02	9.3	0	0.05	13.45	0.31	0.02
	AAT	LOC107857371	0.26	0.27	0.03	3.51	7.7	2.07	6.2	5.94	0.46	4.97	9	3.69
	AAT	LOC107862793	1.43	0.97	0.07	5.91	10.6	3.13	8.66	9.83	1.09	6.58	13.33	5.26
amino acid metabolism	TD	LOC107841728	117.2	0.61	0.25	34.79	0.1	0.02	34.79	0.48	0.28	80.08	0.77	0.23
	TD	LOC107843606	19.68	6.27	8.79	27.06	2.28	5.51	28.15	1.08	3.38	27.13	2.81	5.11
	TD	LOC107843646	2.69	1.57	2.44	3.07	0.44	0.56	1.21	0.29	0.23	3.56	0.98	0.31
	ALS	LOC107850416	88.5	32.89	35.16	51.45	2.43	3.54	91.47	1.57	1.36	89.05	47.56	3.63
	ALS	LOC107853330	310.35	563.04	629.19	421.79	295.09	302.17	548.79	220.41	323.25	564.28	265.74	466.99
	ALS	LOC107863691	18.12	6.29	11.61	21.39	10.56	14.66	26.57	9.7	19.67	25.96	8.65	16.21
	ALS	LOC107873020	0	0.09	0.12	0	0.01	0.01	0.01	0.05	0.09	0.02	0.32	0.44
	AHIR	LOC107841240	4.52	1.23	2.07	4.85	3.41	5.12	5.24	2.43	4.22	4.48	2.22	3.41
	DHAD	LOC107850527	32.36	9.68	18.93	50.98	16.44	59.78	42.87	4.61	27.4	40.66	9.3	20.34
	DHAD	LOC107871259	1.73	3.43	2.19	0.65	0.08	0.09	0.56	0	0.13	0.67	0.82	0.76
	BCAT	LOC107851037	8.96	2.1	3.52	21.01	0.35	0.66	55.12	1.18	1.95	23.25	1.03	1.41
	BCAT	LOC107860159	55.08	50.31	85.98	70.61	80.13	67.94	52.39	67.25	96.3	66.4	56.5	98.83
	BCAT	LOC107867296	20.05	129.56	80.42	34.3	99.1	27.23	89.27	97.23	32.77	66.3	299.36	103.96
	ALDH	LOC107845990	294.19	14.92	21.43	128.2	4.53	17.67	82.22	5.93	27.54	187.16	13.58	7.85
	ALDH	LOC107859311	181.34	3.48	1.78	3.92	0.16	0.24	3.1	0.15	0.11	31.59	0.78	0.4
	ALDH	LOC107847937	28.07	148.54	192.59	4	224.06	239.72	14.02	340.35	272.04	18.55	323.51	355.68
	ALDH	LOC107851511	9.25	10.87	8.5	5.32	2.23	1.39	5.92	1.63	2.04	4.45	1.65	1.92
	ALDH	LOC107870745	34.66	23.07	30.29	48.26	58.85	111.7	49.87	43.56	90.58	63.79	46.23	81.68
	CXE	LOC107848079	14.87	13.69	30.45	92.57	666.41	329.98	4.32	37.21	122.09	40.21	77.22	281.54
	CXE	LOC107859921	38.15	10	19.15	44.79	1.65	1.79	40.53	1.78	0.65	44.16	7.44	4.07
	CXE	LOC107860628	0.02	0.56	1.69	0	0.07	0.92	0	0.07	0.43	0.01	0.09	0.13
	CXE	LOC107861672	88.31	173.76	225.36	87.66	275.9	249.41	115.67	288.88	300.67	131.12	245.96	257.28
	CXE	LOC107862407	141.93	766.49	406.18	103.48	1517.26	1297.9	92.38	1598.12	736.85	107.42	1799.87	1034.38
	CXE	LOC107873002	127.97	134.65	161.54	58.91	29.77	31.49	80.17	28.27	34.8	74.21	26.72	41.09
	CXE	LOC107874980	0.02	0	0.03	4.11	1.5	2.65	6.12	2.46	2.58	3.95	1.48	1.93
	CXE	LOC107867571	1.55	17.22	8.78	0.06	0.08	1.35	0.05	0.03	0	0.57	9.5	65.19
	CXE	LOC107871049	18.17	2.86	4.26	0.38	0.73	3.22	0.16	0.39	0.41	1.45	1	2.4
	CXE	LOC107872419	115.94	25.67	18.17	153.66	124.59	48.96	233.8	29.41	15.11	227.61	60.01	23.93
Terpenoid metabolism	DXR	LOC107862389	176.44	39.01	55.08	84.37	68.26	36.43	82.1	79.58	69.19	139.17	94.87	63.72
	MCT	LOC107839798	34.42	8.47	12.74	28.32	1.58	3.3	20.75	2.11	2.52	25.22	3.27	1.25
	MDS	LOC107864504	50.06	52.34	64.03	35.29	53.07	31.39	38.87	57.54	55.44	45.54	54.29	53.76
	DXS	LOC107850768	36.22	0.87	2.16	73.81	0.3	0.84	67.92	0.42	0.51	76.08	0.23	0.28
	DXS	LOC107852315	80.84	124.65	55.21	45.75	41.75	36.79	74.15	27.19	21.03	95.94	45.95	21.19
	DXS	LOC107852342	3.65	11.65	12.53	4.41	6.22	5.57	4.53	9.37	8.05	4.75	6.84	7.57
	AACT	LOC107870097	23.15	78	71.53	16.87	60.89	34.37	19.06	101	55.09	23.58	115.12	64.61
	AACT	LOC107878086	188.23	44.85	58.73	155.38	49.69	100.1	116.33	41.04	73.83	157.31	43.93	62.51
	HMGS	LOC107857412	76.07	0.32	0.04	13.18	0.85	2.22	2.27	0.57	1.08	5.52	0.74	2.88
	HMGS	LOC107866243	39.89	4.25	5.75	41.52	1.13	2.62	39.44	0.59	0.88	27.41	0.75	0.78
	HMGS	LOC107841285	0	0	0	14.69	2.58	1.66	7.14	0	0	7.13	0.47	0.21
	HMGR	LOC107857553	26.5	12.56	5.82	18.36	1.51	6.54	1.37	0.69	1.76	19.08	2.67	6.17
	HMGR	LOC107859749	13.33	6.63	6.6	13.81	19.27	24.54	19.9	8.04	20.51	24.68	10.45	17.21
	HMGR	LOC107866760	27.49	2.09	3.37	40.25	26.91	46.47	25.73	11.61	21.33	29.91	11.17	12.15
	HMGR	LOC107868268	10.54	5.26	6.92	11.48	6.79	13.55	12.96	3.59	11.47	7.39	2.81	5.59
	HMGR	LOC107857663	7.56	2.97	1.03	5.61	0.47	1.5	0.57	0.16	0.39	8.18	0.83	1.55
	PMK	LOC107869556	7.78	16.59	13.91	11.93	17.85	23.33	10.01	17.74	21.06	9.82	10.28	17.72
	PMK	LOC107872863	18.87	16.53	19.3	19.11	0.9	1.87	12.75	0.75	0.82	14.69	1.55	1.52
	IDI	LOC107871417	37.3	9.43	7.29	30.06	4.08	4.01	26.06	4.63	3.31	32.39	6.54	5.49
	IDI	LOC107871418	5.74	7.95	9.36	10.06	19.66	18.07	8.7	22.87	19.74	15.51	26.94	24.69
	PT	LOC107843186	89.48	174.4	217.23	97.42	206.87	148.4	120.42	363.08	234.89	114.97	292.1	241.97
	PT	LOC107845583	32.33	9.02	9.83	24.33	9.08	18.87	15.09	8.53	22.05	20.77	7.33	11.2
	PT	LOC107854679	0.33	0.4	0.28	1.33	0.24	0.29	0.93	0.13	0.34	0.47	0.05	0.18
	PT	LOC107854680	64.29	41.62	56.3	63.26	16.58	20.56	59.27	22.27	17.37	62.46	17.95	12.85
	PT	LOC107856323	9.21	1.22	1.2	14.49	0.04	0.06	46.3	0.06	0.13	29.85	1.43	0.18
	PT	LOC107863738	99.44	16.59	16.38	76.83	16.49	17.51	56.8	18.2	19.15	62.32	13.02	14.92
	PT	LOC107867046	21.44	194.95	124.98	17.23	36.16	40.13	20.46	40.92	41.65	23.44	17.84	23.79
	PT	LOC107870481	4.31	0.47	0.39	0.85	0.01	0	4.95	0.01	0	1.15	0.12	0
	TPS	LOC107840096	2.99	0.03	0.05	5.37	0	0	19.64	0.05	0.03	26.93	0.07	0.07
	TPS	LOC107840093	31.24	0.46	0.38	10.41	0.41	0.21	4.77	1.87	0.83	5.03	0.55	0.25
	TPS	LOC107868331	71.72	0.26	0.81	61.93	0.09	0.08	17.42	0.02	0.03	28.66	0.47	0.04
	TPS	LOC107840094	2.36	0.16	0.08	7.73	2.1	0.03	1.2	7.01	0.68	3.36	2.77	1.73
	TPS	LOC107840088	0.09	0.01	0	7.83	0.02	0.01	5.73	0	0.02	17.89	0.14	0
	TPS	LOC107857095	0.21	0.1	0	23.89	2.99	0.07	101.67	15.59	0.18	22.32	309.44	59.28
	TPS	LOC107859529	0.06	0	0	2.9	0.42	0	14.54	1.75	0.05	2.8	36.01	5.4
	TPS	LOC107845646	15.39	6.29	3.83	0.57	0.91	0.87	0.2	7.09	2.04	9.14	2.62	0.45
	TPS	LOC107841877	2.5	0.05	0	2.72	0	0	176.45	3.47	0.14	38.87	4.87	0.29
	TPS	LOC107846955	0.04	0	0.02	117.33	0.82	0.34	265.42	0.4	0.21	166.65	6.61	0.29
	TPS	LOC107863283	13.87	0.11	0.11	0.01	0	0	0	0	0	0	0	0
	TPS	LOC107878220	0.01	0.02	0.01	9.79	10.86	11.13	7.82	2.44	1.64	3.75	1.3	1.52
	TPS	LOC107851783	9.6	0.35	0.04	0.7	0.06	0.31	0	0	0	0.59	0.28	0.41
	TPS	LOC107859527	0.13	0	0	1.09	1.43	0	7.5	0.13	0.01	12.98	1.95	0.34
	TPS	LOC107877838	3.42	142.6	187.9	0.44	1.46	1.01	0.41	2.41	0.51	0.83	10.08	2.72
	TPS	LOC107840471	45.59	8.61	11.18	45.22	3.26	5.41	40.38	6.23	5.59	32.24	4.98	3.75
	CCD	LOC107844820	7.69	2.02	1.68	12.33	0.12	0.02	30.36	0.2	0.06	15.15	3.61	0.16
	CCD	LOC107847932	0.6	0.94	1.33	1.17	1.42	1.24	2.43	1.37	2.16	2.48	3.12	3.48
	CCD	LOC107870081	27.49	3.1	4.9	11.86	0.02	0.06	43.42	0.09	0.05	23.98	0.5	0.1
	CCD	LOC107839349	15.05	71.7	66.33	8.53	46.24	13.43	3.15	8.31	4.58	8.11	68.34	45.21
	CCD	LOC107848895	2.6	3.1	4.13	5.22	1.31	0.06	16.12	6.82	0.05	11.67	12.7	0.48
Methyl salicylate synthesis pathway	AroE	LOC107840059	45.09	60.56	93.26	37.67	44.52	80.69	50.21	38.66	98.15	62.21	41.12	98.07
	AroE	LOC107850308	151.47	96.63	92.35	248.81	131.75	105.08	260.37	58.87	54.45	273.69	81.16	77.16
	AroE	LOC107867463	221.55	328.77	565.39	137.46	39.85	58.76	80.32	24.26	41.77	139.82	42.96	71.71
	DHD/SDH	LOC107842508	11.68	6.9	8.48	24.27	5.67	7.81	16	3.88	6.46	18.39	8.71	7.3
	DHD/SDH	LOC107875208	17.05	1.44	2.59	24.97	3.87	7.16	25.18	3.17	5.81	27.97	2.36	3.03
	DHD/SDH	LOC107845710	5.26	7.37	6.07	7.85	8.27	10.1	6.58	8.66	9.94	5.95	12.55	11.65
	MtSK	LOC107860819	44.96	21.09	41.5	17.5	1.94	11.37	17.23	0.98	3.27	20.86	3.28	4.13
	ICS	LOC107875943	1.58	0.13	0.08	0.3	0.02	0.03	1.33	0.01	0.02	1.09	0.09	0.04
	SAMT	LOC107849647	6.27	4.23	11.33	8.47	4.08	4.36	5.64	1.2	2.16	5.07	2.55	1.62
	SAMT	LOC107858543	9.89	47.45	72.38	3.35	31.64	48.82	2.96	11.44	47.21	4.56	13.13	32.05
	SAMT	LOC107859995	3.13	0.19	0.24	0.84	0	0.01	0.95	0.06	0.02	0.93	0.27	0.04
	SAMT	LOC107864268	89.36	77.81	275.76	26.03	60.25	53.5	25.07	11.28	24.88	9.06	26.37	30.5
