# Supplementary material for: Analysis of Volatile Aroma Components and Regulatory Genes in Different Kinds and Development Stages of Pepper Fruits Based on Non-Targeted Metabolome Combined with Transcriptome
Source: Int J Mol Sci. 2023 Apr 26;24(9):7901. doi: 10.3390/ijms24097901 (PMC10178352; doi:10.3390/ijms24097901)
Supplement: Supplementary file 1 [file ijms-24-07901-s001.zip › Table S7.xlsx]

## Sheet: Sheet1
Table S7. Modules deriving from darkolivegreen and lightyellow with TF numbers and aroma related gene numbers.
Module	Gene ID	Gene Name
darkolivegreen	LOC107848079	ALDH
	LOC107840300	CXE
	LOC107859022	CXE
	LOC107840429	bZIP
	LOC107843031	NF-YB
	LOC107848078	Nin-like
	LOC107855920	bZIP
	LOC107859915	GATA
	LOC107861728	C2H2
	LOC107877683	TALE
	LOC107878211	WRKY
lightyellow	LOC107839143	MEP2
	LOC107867463	AroE
	LOC107860819	MtSK
	LOC107857553	HMGR
	LOC107839156	G2-like
	LOC107840390	MYB_related
	LOC107840767	C3H
	LOC107840944	C3H
	LOC107843915	HSF
	LOC107844001	G2-like
	LOC107844591	Trihelix
	LOC107848308	AP2
	LOC107857067	bZIP
	LOC107858557	ERF
	LOC107859107	C3H
	LOC107861198	ERF
	LOC107861235	CO-like
	LOC107863805	HSF
	LOC107864180	MYB
	LOC107864330	C3H
	LOC107867163	WRKY
	LOC107867631	MYB
	LOC107870229	GATA
	LOC107871011	C3H
	LOC107872948	C2H2
	LOC107878374	C3H
