# Supplementary material for: Analysis of Volatile Aroma Components and Regulatory Genes in Different Kinds and Development Stages of Pepper Fruits Based on Non-Targeted Metabolome Combined with Transcriptome
Source: Int J Mol Sci. 2023 Apr 26;24(9):7901. doi: 10.3390/ijms24097901 (PMC10178352; doi:10.3390/ijms24097901)
Supplement: Supplementary file 1 [file ijms-24-07901-s001.zip › Table S8.xlsx]

## Sheet: Sheet1
Table S8. The primers used in this study.
Gene ID	Gene Name	Forward Primer (5′–3′)	Reverse Primer (3′–5′)
LOC107862407	ALDH	CTCGGAGCAATTTCAGAAGG	TTCTATCACCACCGCATTCA
LOC107867711	ADH	GAGGTGTTGACCGGAGTGTT	AAGTACAGCCACACCCCAAC
LOC107872419	CXE	GCGAATCACGATCACGAGTA	TGATCAAACACTTCGGCAAC
LOC107850471	SAD	GGAGGCCCTTCCAACTTATC	TCCATATAGCCCAGGGAGT
LOC107863949	HPL	GGTGATATGCGTGTTTGTGC	GGCACCCATGTCTTTGAACT
LOC107840371	AOS	GTTCGAGAAATCCCAGGTGA	GAAGAATTCGTCGGTTCCAA
LOC107854684	AOC	CCATCGGAGTTGGTGGTTAC	TACACTCACACCCCCACTCA
LOC107850447	ACX	GTCCTCCCAAACAACCTGAA	AGTGCGGTAAAATGGAATGC
LOC107867296	BCAT	AGGAAGGAACAGCACCATTG	TTCGCCTTTGCTTTCTTCAT
LOC107845990	PD	GGGCTGTTTACCGACCACTA	ATGCCCACTTGGACTAAACG
LOC107840471	TPS	TCCCTCACACAGTACGTTG	GTCCCCATTCTTCCTCACAA
LOC107843168	FAD	GTGCTTTAGCTGGTGGCAA	AAAGCAATGAGGTGGAATGG
LOC107850768	DXS	CGAGGCTATGATCAGGTGGT	AACAAGCCATGTATGCCACA
LOC107874197	LOX	GCAAGCTAGACCCTGAGGTG	GTGCAACTGCCTCTTCAACA
LOC107839570	LOX	AAGCCTACGCAGCAGTGAAT	TGTCACGGAAATGAGGATGA
	Actin	GTCCATCTGCTCTCTGTTG	CACCCCAAGCACAATAAGAC
